# Supplementary material for: “Ion-imprinting” strategy towards metal sulfide scavenger enables the highly selective capture of radiocesium
Source: Nat Commun. 2024 May 20;15:4281. doi: 10.1038/s41467-024-48565-x (PMC11106286; doi:10.1038/s41467-024-48565-x)
Supplement: Supplementary file 4 — Supplementary Data 1 [file 41467_2024_48565_MOESM4_ESM.txt]

#======================================================================
# CRYSTAL DATA
#----------------------------------------------------------------------
data_VESTA_phase_1

_chemical_name_common                  'CsGaSnS\(0\1\0)                       '
_cell_length_a                         11.865000
_cell_length_b                         22.052999
_cell_length_c                         25.000000
_cell_angle_alpha                      90.000000
_cell_angle_beta                       90.000000
_cell_angle_gamma                      90.000000
_cell_volume                           6541.470849
_space_group_name_H-M_alt              'P 1'
_space_group_IT_number                 1

loop_
_space_group_symop_operation_xyz
   'x, y, z'

loop_
   _atom_site_label
   _atom_site_occupancy
   _atom_site_fract_x
   _atom_site_fract_y
   _atom_site_fract_z
   _atom_site_adp_type
   _atom_site_U_iso_or_equiv
   _atom_site_type_symbol
   Ga1        1.0     0.497621     0.095005     0.384733    Uiso  ? Ga
   Ga2        1.0     1.002226     0.238736     0.616382    Uiso  ? Ga
   Ga3        1.0     0.738911     0.172109     0.580333    Uiso  ? Ga
   Ga4        1.0     0.975341     0.134920     0.488666    Uiso  ? Ga
   Ga5        1.0     0.224906     0.166441     0.424086    Uiso  ? Ga
   Ga6        1.0     0.496790     0.423826     0.370528    Uiso  ? Ga
   Ga7        1.0     0.994785     0.576976     0.624117    Uiso  ? Ga
   Ga8        1.0     0.484224     0.503243     0.503276    Uiso  ? Ga
   Ga9        1.0     0.730884     0.500599     0.575681    Uiso  ? Ga
   Ga10       1.0     0.498401     0.756387     0.374646    Uiso  ? Ga
   Ga11       1.0     0.993695     0.906886     0.624669    Uiso  ? Ga
   Ga12       1.0     0.741948     0.823362     0.578669    Uiso  ? Ga
   Ga13       1.0     0.979362     0.830227     0.494192    Uiso  ? Ga
   Ga14       1.0     0.231300     0.831247     0.425000    Uiso  ? Ga
   S1         1.0     0.306659     0.085633     0.381263    Uiso  ? S
   S2         1.0     0.563420     0.106117     0.472626    Uiso  ? S
   S3         1.0     0.813595     0.250552     0.628856    Uiso  ? S
   S4         1.0     0.045175     0.225656     0.523803    Uiso  ? S
   S5         1.0     0.773668     0.080386     0.621580    Uiso  ? S
   S6         1.0     0.044809     0.052094     0.531691    Uiso  ? S
   S7         1.0     0.271040     0.253815     0.377173    Uiso  ? S
   S8         1.0     0.536547     0.281534     0.466148    Uiso  ? S
   S9         1.0     0.563788     0.171970     0.332817    Uiso  ? S
   S10        1.0     0.550599     0.190222     0.598916    Uiso  ? S
   S11        1.0     0.798454     0.177422     0.492575    Uiso  ? S
   S12        1.0     0.071474     0.158816     0.663613    Uiso  ? S
   S13        1.0     0.041414     0.146815     0.404987    Uiso  ? S
   S14        1.0     0.254132     0.176992     0.516562    Uiso  ? S
   S15        1.0     0.566226     0.010822     0.342030    Uiso  ? S
   S16        1.0     0.047892     0.989096     0.674076    Uiso  ? S
   S17        1.0     0.303751     0.415732     0.367231    Uiso  ? S
   S18        1.0     0.563563     0.421210     0.458305    Uiso  ? S
   S19        1.0     0.801669     0.582416     0.622443    Uiso  ? S
   S20        1.0     0.060036     0.590632     0.536800    Uiso  ? S
   S21        1.0     0.782355     0.410247     0.617339    Uiso  ? S
   S22        1.0     0.043379     0.408243     0.523257    Uiso  ? S
   S23        1.0     0.299274     0.599517     0.373577    Uiso  ? S
   S24        1.0     0.568849     0.589348     0.465794    Uiso  ? S
   S25        1.0     0.571251     0.502745     0.323480    Uiso  ? S
   S26        1.0     0.542929     0.502192     0.588927    Uiso  ? S
   S27        1.0     0.769381     0.505965     0.483685    Uiso  ? S
   S28        1.0     0.066499     0.494309     0.666545    Uiso  ? S
   S29        1.0     0.040027     0.508239     0.399526    Uiso  ? S
   S30        1.0     0.291985     0.502370     0.509484    Uiso  ? S
   S31        1.0     0.554309     0.340958     0.323197    Uiso  ? S
   S32        1.0     0.081596     0.322721     0.654446    Uiso  ? S
   S33        1.0     0.305381     0.753563     0.375184    Uiso  ? S
   S34        1.0     0.565197     0.741570     0.461264    Uiso  ? S
   S35        1.0     0.801702     0.907342     0.624335    Uiso  ? S
   S36        1.0     0.067830     0.910866     0.538122    Uiso  ? S
   S37        1.0     0.793553     0.733101     0.620406    Uiso  ? S
   S38        1.0     0.062913     0.743937     0.531720    Uiso  ? S
   S39        1.0     0.278755     0.925058     0.388946    Uiso  ? S
   S40        1.0     0.548554     0.921337     0.475401    Uiso  ? S
   S41        1.0     0.562822     0.840053     0.330982    Uiso  ? S
   S42        1.0     0.553129     0.821042     0.598741    Uiso  ? S
   S43        1.0     0.786718     0.830757     0.490070    Uiso  ? S
   S44        1.0     0.068238     0.829118     0.673315    Uiso  ? S
   S45        1.0     0.043713     0.830590     0.409170    Uiso  ? S
   S46        1.0     0.270604     0.824061     0.516722    Uiso  ? S
   S47        1.0     0.571446     0.678024     0.325820    Uiso  ? S
   S48        1.0     0.067432     0.655586     0.672516    Uiso  ? S
   Sn1        1.0     0.977525     0.073134     0.623065    Uiso  ? Sn
   Sn2        1.0     0.475932     0.258668     0.373547    Uiso  ? Sn
   Sn3        1.0     0.465281     0.191574     0.512583    Uiso  ? Sn
   Sn4        1.0     0.987750     0.410385     0.617865    Uiso  ? Sn
   Sn5        1.0     0.504702     0.589675     0.371404    Uiso  ? Sn
   Sn6        1.0     0.975841     0.505034     0.490946    Uiso  ? Sn
   Sn7        1.0     0.241466     0.504109     0.415697    Uiso  ? Sn
   Sn8        1.0     0.997270     0.742680     0.626008    Uiso  ? Sn
   Sn9        1.0     0.483324     0.922193     0.381790    Uiso  ? Sn
   Sn10       1.0     0.478770     0.825324     0.510186    Uiso  ? Sn


#======================================================================
# CRYSTAL DATA
#----------------------------------------------------------------------
data_VESTA_phase_1

_chemical_name_common                  'CsGaSnS\(0\1\0)                       '
_cell_length_a                         11.865000
_cell_length_b                         22.052999
_cell_length_c                         25.000000
_cell_angle_alpha                      90.000000
_cell_angle_beta                       90.000000
_cell_angle_gamma                      90.000000
_cell_volume                           6541.470849
_space_group_name_H-M_alt              'P 1'
_space_group_IT_number                 1

loop_
_space_group_symop_operation_xyz
   'x, y, z'

loop_
   _atom_site_label
   _atom_site_occupancy
   _atom_site_fract_x
   _atom_site_fract_y
   _atom_site_fract_z
   _atom_site_adp_type
   _atom_site_U_iso_or_equiv
   _atom_site_type_symbol
   Ga1        1.0     0.497621     0.095005     0.384733    Uiso  ? Ga
   Ga2        1.0     0.002226     0.238736     0.616382    Uiso  ? Ga
   Ga3        1.0     0.738911     0.172109     0.580333    Uiso  ? Ga
   Ga4        1.0     0.975341     0.134920     0.488666    Uiso  ? Ga
   Ga5        1.0     0.224906     0.166441     0.424086    Uiso  ? Ga
   Ga6        1.0     0.496790     0.423826     0.370528    Uiso  ? Ga
   Ga7        1.0     0.994785     0.576976     0.624117    Uiso  ? Ga
   Ga8        1.0     0.484224     0.503243     0.503276    Uiso  ? Ga
   Ga9        1.0     0.730884     0.500599     0.575681    Uiso  ? Ga
   Ga10       1.0     0.498401     0.756387     0.374646    Uiso  ? Ga
   Ga11       1.0     0.993695     0.906886     0.624669    Uiso  ? Ga
   Ga12       1.0     0.741948     0.823362     0.578669    Uiso  ? Ga
   Ga13       1.0     0.979362     0.830227     0.494192    Uiso  ? Ga
   Ga14       1.0     0.231300     0.831247     0.425000    Uiso  ? Ga
   S1         1.0     0.306659     0.085633     0.381263    Uiso  ? S
   S2         1.0     0.563420     0.106117     0.472626    Uiso  ? S
   S3         1.0     0.813595     0.250552     0.628856    Uiso  ? S
   S4         1.0     0.045175     0.225656     0.523803    Uiso  ? S
   S5         1.0     0.773668     0.080386     0.621580    Uiso  ? S
   S6         1.0     0.044809     0.052094     0.531691    Uiso  ? S
   S7         1.0     0.271040     0.253815     0.377173    Uiso  ? S
   S8         1.0     0.536547     0.281534     0.466148    Uiso  ? S
   S9         1.0     0.563788     0.171970     0.332817    Uiso  ? S
   S10        1.0     0.550599     0.190222     0.598916    Uiso  ? S
   S11        1.0     0.798454     0.177422     0.492575    Uiso  ? S
   S12        1.0     0.071474     0.158816     0.663613    Uiso  ? S
   S13        1.0     0.041414     0.146815     0.404987    Uiso  ? S
   S14        1.0     0.254132     0.176992     0.516562    Uiso  ? S
   S15        1.0     0.566226     0.010822     0.342030    Uiso  ? S
   S16        1.0     0.047892     0.989096     0.674076    Uiso  ? S
   S17        1.0     0.303751     0.415732     0.367231    Uiso  ? S
   S18        1.0     0.563563     0.421210     0.458305    Uiso  ? S
   S19        1.0     0.801669     0.582416     0.622443    Uiso  ? S
   S20        1.0     0.060036     0.590632     0.536800    Uiso  ? S
   S21        1.0     0.782355     0.410247     0.617339    Uiso  ? S
   S22        1.0     0.043379     0.408243     0.523257    Uiso  ? S
   S23        1.0     0.299274     0.599517     0.373577    Uiso  ? S
   S24        1.0     0.568849     0.589348     0.465794    Uiso  ? S
   S25        1.0     0.571251     0.502745     0.323480    Uiso  ? S
   S26        1.0     0.542929     0.502192     0.588927    Uiso  ? S
   S27        1.0     0.769381     0.505965     0.483685    Uiso  ? S
   S28        1.0     0.066499     0.494309     0.666545    Uiso  ? S
   S29        1.0     0.040027     0.508239     0.399526    Uiso  ? S
   S30        1.0     0.291985     0.502370     0.509484    Uiso  ? S
   S31        1.0     0.554309     0.340958     0.323197    Uiso  ? S
   S32        1.0     0.081596     0.322721     0.654446    Uiso  ? S
   S33        1.0     0.305381     0.753563     0.375184    Uiso  ? S
   S34        1.0     0.565197     0.741570     0.461264    Uiso  ? S
   S35        1.0     0.801702     0.907342     0.624335    Uiso  ? S
   S36        1.0     0.067830     0.910866     0.538122    Uiso  ? S
   S37        1.0     0.793553     0.733101     0.620406    Uiso  ? S
   S38        1.0     0.062913     0.743937     0.531720    Uiso  ? S
   S39        1.0     0.278755     0.925058     0.388946    Uiso  ? S
   S40        1.0     0.548554     0.921337     0.475401    Uiso  ? S
   S41        1.0     0.562822     0.840053     0.330982    Uiso  ? S
   S42        1.0     0.553129     0.821042     0.598741    Uiso  ? S
   S43        1.0     0.786718     0.830757     0.490070    Uiso  ? S
   S44        1.0     0.068238     0.829118     0.673315    Uiso  ? S
   S45        1.0     0.043713     0.830590     0.409170    Uiso  ? S
   S46        1.0     0.270604     0.824061     0.516722    Uiso  ? S
   S47        1.0     0.571446     0.678024     0.325820    Uiso  ? S
   S48        1.0     0.067432     0.655586     0.672516    Uiso  ? S
   Sn1        1.0     0.977525     0.073134     0.623065    Uiso  ? Sn
   Sn2        1.0     0.475932     0.258668     0.373547    Uiso  ? Sn
   Sn3        1.0     0.465281     0.191574     0.512583    Uiso  ? Sn
   Sn4        1.0     0.987750     0.410385     0.617865    Uiso  ? Sn
   Sn5        1.0     0.504702     0.589675     0.371404    Uiso  ? Sn
   Sn6        1.0     0.975841     0.505034     0.490946    Uiso  ? Sn
   Sn7        1.0     0.241466     0.504109     0.415697    Uiso  ? Sn
   Sn8        1.0     0.997270     0.742680     0.626008    Uiso  ? Sn
   Sn9        1.0     0.483324     0.922193     0.381790    Uiso  ? Sn
   Sn10       1.0     0.478770     0.825324     0.510186    Uiso  ? Sn
   K1         1.0     0.307021     0.501861     0.631511    Uiso  ? K

#======================================================================
# CRYSTAL DATA
#----------------------------------------------------------------------
data_VESTA_phase_1

_chemical_name_common                  'CsGaSnS\(0\1\0)                       '
_cell_length_a                         11.865000
_cell_length_b                         22.052999
_cell_length_c                         25.000000
_cell_angle_alpha                      90.000000
_cell_angle_beta                       90.000000
_cell_angle_gamma                      90.000000
_cell_volume                           6541.470849
_space_group_name_H-M_alt              'P 1'
_space_group_IT_number                 1

loop_
_space_group_symop_operation_xyz
   'x, y, z'

loop_
   _atom_site_label
   _atom_site_occupancy
   _atom_site_fract_x
   _atom_site_fract_y
   _atom_site_fract_z
   _atom_site_adp_type
   _atom_site_U_iso_or_equiv
   _atom_site_type_symbol
   Ga1        1.0     0.497621     0.095005     0.384733    Uiso  ? Ga
   Ga2        1.0     0.002226     0.238736     0.616382    Uiso  ? Ga
   Ga3        1.0     0.738911     0.172109     0.580333    Uiso  ? Ga
   Ga4        1.0     0.975341     0.134920     0.488666    Uiso  ? Ga
   Ga5        1.0     0.224906     0.166441     0.424086    Uiso  ? Ga
   Ga6        1.0     0.496790     0.423826     0.370528    Uiso  ? Ga
   Ga7        1.0     0.994785     0.576976     0.624117    Uiso  ? Ga
   Ga8        1.0     0.484224     0.503243     0.503276    Uiso  ? Ga
   Ga9        1.0     0.730884     0.500599     0.575681    Uiso  ? Ga
   Ga10       1.0     0.498401     0.756387     0.374646    Uiso  ? Ga
   Ga11       1.0     0.993695     0.906886     0.624669    Uiso  ? Ga
   Ga12       1.0     0.741948     0.823362     0.578669    Uiso  ? Ga
   Ga13       1.0     0.979362     0.830227     0.494192    Uiso  ? Ga
   Ga14       1.0     0.231300     0.831247     0.425000    Uiso  ? Ga
   S1         1.0     0.306659     0.085633     0.381263    Uiso  ? S
   S2         1.0     0.563420     0.106117     0.472626    Uiso  ? S
   S3         1.0     0.813595     0.250552     0.628856    Uiso  ? S
   S4         1.0     0.045175     0.225656     0.523803    Uiso  ? S
   S5         1.0     0.773668     0.080386     0.621580    Uiso  ? S
   S6         1.0     0.044809     0.052094     0.531691    Uiso  ? S
   S7         1.0     0.271040     0.253815     0.377173    Uiso  ? S
   S8         1.0     0.536547     0.281534     0.466148    Uiso  ? S
   S9         1.0     0.563788     0.171970     0.332817    Uiso  ? S
   S10        1.0     0.550599     0.190222     0.598916    Uiso  ? S
   S11        1.0     0.798454     0.177422     0.492575    Uiso  ? S
   S12        1.0     0.071474     0.158816     0.663613    Uiso  ? S
   S13        1.0     0.041414     0.146815     0.404987    Uiso  ? S
   S14        1.0     0.254132     0.176992     0.516562    Uiso  ? S
   S15        1.0     0.566226     0.010822     0.342030    Uiso  ? S
   S16        1.0     0.047892     0.989096     0.674076    Uiso  ? S
   S17        1.0     0.303751     0.415732     0.367231    Uiso  ? S
   S18        1.0     0.563563     0.421210     0.458305    Uiso  ? S
   S19        1.0     0.801669     0.582416     0.622443    Uiso  ? S
   S20        1.0     0.060036     0.590632     0.536800    Uiso  ? S
   S21        1.0     0.782355     0.410247     0.617339    Uiso  ? S
   S22        1.0     0.043379     0.408243     0.523257    Uiso  ? S
   S23        1.0     0.299274     0.599517     0.373577    Uiso  ? S
   S24        1.0     0.568849     0.589348     0.465794    Uiso  ? S
   S25        1.0     0.571251     0.502745     0.323480    Uiso  ? S
   S26        1.0     0.542929     0.502192     0.588927    Uiso  ? S
   S27        1.0     0.769381     0.505965     0.483685    Uiso  ? S
   S28        1.0     0.066499     0.494309     0.666545    Uiso  ? S
   S29        1.0     0.040027     0.508239     0.399526    Uiso  ? S
   S30        1.0     0.291985     0.502370     0.509484    Uiso  ? S
   S31        1.0     0.554309     0.340958     0.323197    Uiso  ? S
   S32        1.0     0.081596     0.322721     0.654446    Uiso  ? S
   S33        1.0     0.305381     0.753563     0.375184    Uiso  ? S
   S34        1.0     0.565197     0.741570     0.461264    Uiso  ? S
   S35        1.0     0.801702     0.907342     0.624335    Uiso  ? S
   S36        1.0     0.067830     0.910866     0.538122    Uiso  ? S
   S37        1.0     0.793553     0.733101     0.620406    Uiso  ? S
   S38        1.0     0.062913     0.743937     0.531720    Uiso  ? S
   S39        1.0     0.278755     0.925058     0.388946    Uiso  ? S
   S40        1.0     0.548554     0.921337     0.475401    Uiso  ? S
   S41        1.0     0.562822     0.840053     0.330982    Uiso  ? S
   S42        1.0     0.553129     0.821042     0.598741    Uiso  ? S
   S43        1.0     0.786718     0.830757     0.490070    Uiso  ? S
   S44        1.0     0.068238     0.829118     0.673315    Uiso  ? S
   S45        1.0     0.043713     0.830590     0.409170    Uiso  ? S
   S46        1.0     0.270604     0.824061     0.516722    Uiso  ? S
   S47        1.0     0.571446     0.678024     0.325820    Uiso  ? S
   S48        1.0     0.067432     0.655586     0.672516    Uiso  ? S
   Sn1        1.0     0.977525     0.073134     0.623065    Uiso  ? Sn
   Sn2        1.0     0.475932     0.258668     0.373547    Uiso  ? Sn
   Sn3        1.0     0.465281     0.191574     0.512583    Uiso  ? Sn
   Sn4        1.0     0.987750     0.410385     0.617865    Uiso  ? Sn
   Sn5        1.0     0.504702     0.589675     0.371404    Uiso  ? Sn
   Sn6        1.0     0.975841     0.505034     0.490946    Uiso  ? Sn
   Sn7        1.0     0.241466     0.504109     0.415697    Uiso  ? Sn
   Sn8        1.0     0.997270     0.742680     0.626008    Uiso  ? Sn
   Sn9        1.0     0.483324     0.922193     0.381790    Uiso  ? Sn
   Sn10       1.0     0.478770     0.825324     0.510186    Uiso  ? Sn
   Na1        1.0     0.274212     0.521142     0.617917    Uiso  ? Na


#======================================================================
# CRYSTAL DATA
#----------------------------------------------------------------------
data_VESTA_phase_1

_chemical_name_common                  'CsGaSnS\(0\1\0)                       '
_cell_length_a                         11.865000
_cell_length_b                         22.052999
_cell_length_c                         25.000000
_cell_angle_alpha                      90.000000
_cell_angle_beta                       90.000000
_cell_angle_gamma                      90.000000
_cell_volume                           6541.470849
_space_group_name_H-M_alt              'P 1'
_space_group_IT_number                 1

loop_
_space_group_symop_operation_xyz
   'x, y, z'

loop_
   _atom_site_label
   _atom_site_occupancy
   _atom_site_fract_x
   _atom_site_fract_y
   _atom_site_fract_z
   _atom_site_adp_type
   _atom_site_U_iso_or_equiv
   _atom_site_type_symbol
   Ga1        1.0     0.497621     0.095005     0.384733    Uiso  ? Ga
   Ga2        1.0     0.002226     0.238736     0.616382    Uiso  ? Ga
   Ga3        1.0     0.738911     0.172109     0.580333    Uiso  ? Ga
   Ga4        1.0     0.975341     0.134920     0.488666    Uiso  ? Ga
   Ga5        1.0     0.224906     0.166441     0.424086    Uiso  ? Ga
   Ga6        1.0     0.496790     0.423826     0.370528    Uiso  ? Ga
   Ga7        1.0     0.994785     0.576976     0.624117    Uiso  ? Ga
   Ga8        1.0     0.484224     0.503243     0.503276    Uiso  ? Ga
   Ga9        1.0     0.730884     0.500599     0.575681    Uiso  ? Ga
   Ga10       1.0     0.498401     0.756387     0.374646    Uiso  ? Ga
   Ga11       1.0     0.993695     0.906886     0.624669    Uiso  ? Ga
   Ga12       1.0     0.741948     0.823362     0.578669    Uiso  ? Ga
   Ga13       1.0     0.979362     0.830227     0.494192    Uiso  ? Ga
   Ga14       1.0     0.231300     0.831247     0.425000    Uiso  ? Ga
   S1         1.0     0.306659     0.085633     0.381263    Uiso  ? S
   S2         1.0     0.563420     0.106117     0.472626    Uiso  ? S
   S3         1.0     0.813595     0.250552     0.628856    Uiso  ? S
   S4         1.0     0.045175     0.225656     0.523803    Uiso  ? S
   S5         1.0     0.773668     0.080386     0.621580    Uiso  ? S
   S6         1.0     0.044809     0.052094     0.531691    Uiso  ? S
   S7         1.0     0.271040     0.253815     0.377173    Uiso  ? S
   S8         1.0     0.536547     0.281534     0.466148    Uiso  ? S
   S9         1.0     0.563788     0.171970     0.332817    Uiso  ? S
   S10        1.0     0.550599     0.190222     0.598916    Uiso  ? S
   S11        1.0     0.798454     0.177422     0.492575    Uiso  ? S
   S12        1.0     0.071474     0.158816     0.663613    Uiso  ? S
   S13        1.0     0.041414     0.146815     0.404987    Uiso  ? S
   S14        1.0     0.254132     0.176992     0.516562    Uiso  ? S
   S15        1.0     0.566226     0.010822     0.342030    Uiso  ? S
   S16        1.0     0.047892     0.989096     0.674076    Uiso  ? S
   S17        1.0     0.303751     0.415732     0.367231    Uiso  ? S
   S18        1.0     0.563563     0.421210     0.458305    Uiso  ? S
   S19        1.0     0.801669     0.582416     0.622443    Uiso  ? S
   S20        1.0     0.060036     0.590632     0.536800    Uiso  ? S
   S21        1.0     0.782355     0.410247     0.617339    Uiso  ? S
   S22        1.0     0.043379     0.408243     0.523257    Uiso  ? S
   S23        1.0     0.299274     0.599517     0.373577    Uiso  ? S
   S24        1.0     0.568849     0.589348     0.465794    Uiso  ? S
   S25        1.0     0.571251     0.502745     0.323480    Uiso  ? S
   S26        1.0     0.542929     0.502192     0.588927    Uiso  ? S
   S27        1.0     0.769381     0.505965     0.483685    Uiso  ? S
   S28        1.0     0.066499     0.494309     0.666545    Uiso  ? S
   S29        1.0     0.040027     0.508239     0.399526    Uiso  ? S
   S30        1.0     0.291985     0.502370     0.509484    Uiso  ? S
   S31        1.0     0.554309     0.340958     0.323197    Uiso  ? S
   S32        1.0     0.081596     0.322721     0.654446    Uiso  ? S
   S33        1.0     0.305381     0.753563     0.375184    Uiso  ? S
   S34        1.0     0.565197     0.741570     0.461264    Uiso  ? S
   S35        1.0     0.801702     0.907342     0.624335    Uiso  ? S
   S36        1.0     0.067830     0.910866     0.538122    Uiso  ? S
   S37        1.0     0.793553     0.733101     0.620406    Uiso  ? S
   S38        1.0     0.062913     0.743937     0.531720    Uiso  ? S
   S39        1.0     0.278755     0.925058     0.388946    Uiso  ? S
   S40        1.0     0.548554     0.921337     0.475401    Uiso  ? S
   S41        1.0     0.562822     0.840053     0.330982    Uiso  ? S
   S42        1.0     0.553129     0.821042     0.598741    Uiso  ? S
   S43        1.0     0.786718     0.830757     0.490070    Uiso  ? S
   S44        1.0     0.068238     0.829118     0.673315    Uiso  ? S
   S45        1.0     0.043713     0.830590     0.409170    Uiso  ? S
   S46        1.0     0.270604     0.824061     0.516722    Uiso  ? S
   S47        1.0     0.571446     0.678024     0.325820    Uiso  ? S
   S48        1.0     0.067432     0.655586     0.672516    Uiso  ? S
   Sn1        1.0     0.977525     0.073134     0.623065    Uiso  ? Sn
   Sn2        1.0     0.475932     0.258668     0.373547    Uiso  ? Sn
   Sn3        1.0     0.465281     0.191574     0.512583    Uiso  ? Sn
   Sn4        1.0     0.987750     0.410385     0.617865    Uiso  ? Sn
   Sn5        1.0     0.504702     0.589675     0.371404    Uiso  ? Sn
   Sn6        1.0     0.975841     0.505034     0.490946    Uiso  ? Sn
   Sn7        1.0     0.241466     0.504109     0.415697    Uiso  ? Sn
   Sn8        1.0     0.997270     0.742680     0.626008    Uiso  ? Sn
   Sn9        1.0     0.483324     0.922193     0.381790    Uiso  ? Sn
   Sn10       1.0     0.478770     0.825324     0.510186    Uiso  ? Sn
   Cs1        1.0     0.325418     0.587234     0.634561    Uiso  ? Cs


#======================================================================
# CRYSTAL DATA
#----------------------------------------------------------------------
data_VESTA_phase_1

_chemical_name_common                  'CsGaSnS\(0\1\0)                       '
_cell_length_a                         11.865000
_cell_length_b                         22.052999
_cell_length_c                         25.000000
_cell_angle_alpha                      90.000000
_cell_angle_beta                       90.000000
_cell_angle_gamma                      90.000000
_cell_volume                           6541.470849
_space_group_name_H-M_alt              'P 1'
_space_group_IT_number                 1

loop_
_space_group_symop_operation_xyz
   'x, y, z'

loop_
   _atom_site_label
   _atom_site_occupancy
   _atom_site_fract_x
   _atom_site_fract_y
   _atom_site_fract_z
   _atom_site_adp_type
   _atom_site_U_iso_or_equiv
   _atom_site_type_symbol
   Ga1        1.0     0.497621     0.095005     0.384733    Uiso  ? Ga
   Ga2        1.0     0.002226     0.238736     0.616382    Uiso  ? Ga
   Ga3        1.0     0.738911     0.172109     0.580333    Uiso  ? Ga
   Ga4        1.0     0.975341     0.134920     0.488666    Uiso  ? Ga
   Ga5        1.0     0.224906     0.166441     0.424086    Uiso  ? Ga
   Ga6        1.0     0.496790     0.423826     0.370528    Uiso  ? Ga
   Ga7        1.0     0.994785     0.576976     0.624117    Uiso  ? Ga
   Ga8        1.0     0.484224     0.503243     0.503276    Uiso  ? Ga
   Ga9        1.0     0.730884     0.500599     0.575681    Uiso  ? Ga
   Ga10       1.0     0.498401     0.756387     0.374646    Uiso  ? Ga
   Ga11       1.0     0.993695     0.906886     0.624669    Uiso  ? Ga
   Ga12       1.0     0.741948     0.823362     0.578669    Uiso  ? Ga
   Ga13       1.0     0.979362     0.830227     0.494192    Uiso  ? Ga
   Ga14       1.0     0.231300     0.831247     0.425000    Uiso  ? Ga
   S1         1.0     0.306659     0.085633     0.381263    Uiso  ? S
   S2         1.0     0.563420     0.106117     0.472626    Uiso  ? S
   S3         1.0     0.813595     0.250552     0.628856    Uiso  ? S
   S4         1.0     0.045175     0.225656     0.523803    Uiso  ? S
   S5         1.0     0.773668     0.080386     0.621580    Uiso  ? S
   S6         1.0     0.044809     0.052094     0.531691    Uiso  ? S
   S7         1.0     0.271040     0.253815     0.377173    Uiso  ? S
   S8         1.0     0.536547     0.281534     0.466148    Uiso  ? S
   S9         1.0     0.563788     0.171970     0.332817    Uiso  ? S
   S10        1.0     0.550599     0.190222     0.598916    Uiso  ? S
   S11        1.0     0.798454     0.177422     0.492575    Uiso  ? S
   S12        1.0     0.071474     0.158816     0.663613    Uiso  ? S
   S13        1.0     0.041414     0.146815     0.404987    Uiso  ? S
   S14        1.0     0.254132     0.176992     0.516562    Uiso  ? S
   S15        1.0     0.566226     0.010822     0.342030    Uiso  ? S
   S16        1.0     0.047892     0.989096     0.674076    Uiso  ? S
   S17        1.0     0.303751     0.415732     0.367231    Uiso  ? S
   S18        1.0     0.563563     0.421210     0.458305    Uiso  ? S
   S19        1.0     0.801669     0.582416     0.622443    Uiso  ? S
   S20        1.0     0.060036     0.590632     0.536800    Uiso  ? S
   S21        1.0     0.782355     0.410247     0.617339    Uiso  ? S
   S22        1.0     0.043379     0.408243     0.523257    Uiso  ? S
   S23        1.0     0.299274     0.599517     0.373577    Uiso  ? S
   S24        1.0     0.568849     0.589348     0.465794    Uiso  ? S
   S25        1.0     0.571251     0.502745     0.323480    Uiso  ? S
   S26        1.0     0.542929     0.502192     0.588927    Uiso  ? S
   S27        1.0     0.769381     0.505965     0.483685    Uiso  ? S
   S28        1.0     0.066499     0.494309     0.666545    Uiso  ? S
   S29        1.0     0.040027     0.508239     0.399526    Uiso  ? S
   S30        1.0     0.291985     0.502370     0.509484    Uiso  ? S
   S31        1.0     0.554309     0.340958     0.323197    Uiso  ? S
   S32        1.0     0.081596     0.322721     0.654446    Uiso  ? S
   S33        1.0     0.305381     0.753563     0.375184    Uiso  ? S
   S34        1.0     0.565197     0.741570     0.461264    Uiso  ? S
   S35        1.0     0.801702     0.907342     0.624335    Uiso  ? S
   S36        1.0     0.067830     0.910866     0.538122    Uiso  ? S
   S37        1.0     0.793553     0.733101     0.620406    Uiso  ? S
   S38        1.0     0.062913     0.743937     0.531720    Uiso  ? S
   S39        1.0     0.278755     0.925058     0.388946    Uiso  ? S
   S40        1.0     0.548554     0.921337     0.475401    Uiso  ? S
   S41        1.0     0.562822     0.840053     0.330982    Uiso  ? S
   S42        1.0     0.553129     0.821042     0.598741    Uiso  ? S
   S43        1.0     0.786718     0.830757     0.490070    Uiso  ? S
   S44        1.0     0.068238     0.829118     0.673315    Uiso  ? S
   S45        1.0     0.043713     0.830590     0.409170    Uiso  ? S
   S46        1.0     0.270604     0.824061     0.516722    Uiso  ? S
   S47        1.0     0.571446     0.678024     0.325820    Uiso  ? S
   S48        1.0     0.067432     0.655586     0.672516    Uiso  ? S
   Sn1        1.0     0.977525     0.073134     0.623065    Uiso  ? Sn
   Sn2        1.0     0.475932     0.258668     0.373547    Uiso  ? Sn
   Sn3        1.0     0.465281     0.191574     0.512583    Uiso  ? Sn
   Sn4        1.0     0.987750     0.410385     0.617865    Uiso  ? Sn
   Sn5        1.0     0.504702     0.589675     0.371404    Uiso  ? Sn
   Sn6        1.0     0.975841     0.505034     0.490946    Uiso  ? Sn
   Sn7        1.0     0.241466     0.504109     0.415697    Uiso  ? Sn
   Sn8        1.0     0.997270     0.742680     0.626008    Uiso  ? Sn
   Sn9        1.0     0.483324     0.922193     0.381790    Uiso  ? Sn
   Sn10       1.0     0.478770     0.825324     0.510186    Uiso  ? Sn
   Sr1        1.0     0.294895     0.493743     0.618277    Uiso  ? Sr


#======================================================================
# CRYSTAL DATA
#----------------------------------------------------------------------
data_VESTA_phase_1

_chemical_name_common                  'CsGaSnS\(0\1\0)                       '
_cell_length_a                         11.865000
_cell_length_b                         22.052999
_cell_length_c                         25.000000
_cell_angle_alpha                      90.000000
_cell_angle_beta                       90.000000
_cell_angle_gamma                      90.000000
_cell_volume                           6541.470849
_space_group_name_H-M_alt              'P 1'
_space_group_IT_number                 1

loop_
_space_group_symop_operation_xyz
   'x, y, z'

loop_
   _atom_site_label
   _atom_site_occupancy
   _atom_site_fract_x
   _atom_site_fract_y
   _atom_site_fract_z
   _atom_site_adp_type
   _atom_site_U_iso_or_equiv
   _atom_site_type_symbol
   Ga1        1.0     0.497621     0.095005     0.384733    Uiso  ? Ga
   Ga2        1.0     0.002226     0.238736     0.616382    Uiso  ? Ga
   Ga3        1.0     0.738911     0.172109     0.580333    Uiso  ? Ga
   Ga4        1.0     0.975341     0.134920     0.488666    Uiso  ? Ga
   Ga5        1.0     0.224906     0.166441     0.424086    Uiso  ? Ga
   Ga6        1.0     0.496790     0.423826     0.370528    Uiso  ? Ga
   Ga7        1.0     0.994785     0.576976     0.624117    Uiso  ? Ga
   Ga8        1.0     0.484224     0.503243     0.503276    Uiso  ? Ga
   Ga9        1.0     0.730884     0.500599     0.575681    Uiso  ? Ga
   Ga10       1.0     0.498401     0.756387     0.374646    Uiso  ? Ga
   Ga11       1.0     0.993695     0.906886     0.624669    Uiso  ? Ga
   Ga12       1.0     0.741948     0.823362     0.578669    Uiso  ? Ga
   Ga13       1.0     0.979362     0.830227     0.494192    Uiso  ? Ga
   Ga14       1.0     0.231300     0.831247     0.425000    Uiso  ? Ga
   S1         1.0     0.306659     0.085633     0.381263    Uiso  ? S
   S2         1.0     0.563420     0.106117     0.472626    Uiso  ? S
   S3         1.0     0.813595     0.250552     0.628856    Uiso  ? S
   S4         1.0     0.045175     0.225656     0.523803    Uiso  ? S
   S5         1.0     0.773668     0.080386     0.621580    Uiso  ? S
   S6         1.0     0.044809     0.052094     0.531691    Uiso  ? S
   S7         1.0     0.271040     0.253815     0.377173    Uiso  ? S
   S8         1.0     0.536547     0.281534     0.466148    Uiso  ? S
   S9         1.0     0.563788     0.171970     0.332817    Uiso  ? S
   S10        1.0     0.550599     0.190222     0.598916    Uiso  ? S
   S11        1.0     0.798454     0.177422     0.492575    Uiso  ? S
   S12        1.0     0.071474     0.158816     0.663613    Uiso  ? S
   S13        1.0     0.041414     0.146815     0.404987    Uiso  ? S
   S14        1.0     0.254132     0.176992     0.516562    Uiso  ? S
   S15        1.0     0.566226     0.010822     0.342030    Uiso  ? S
   S16        1.0     0.047892     0.989096     0.674076    Uiso  ? S
   S17        1.0     0.303751     0.415732     0.367231    Uiso  ? S
   S18        1.0     0.563563     0.421210     0.458305    Uiso  ? S
   S19        1.0     0.801669     0.582416     0.622443    Uiso  ? S
   S20        1.0     0.060036     0.590632     0.536800    Uiso  ? S
   S21        1.0     0.782355     0.410247     0.617339    Uiso  ? S
   S22        1.0     0.043379     0.408243     0.523257    Uiso  ? S
   S23        1.0     0.299274     0.599517     0.373577    Uiso  ? S
   S24        1.0     0.568849     0.589348     0.465794    Uiso  ? S
   S25        1.0     0.571251     0.502745     0.323480    Uiso  ? S
   S26        1.0     0.542929     0.502192     0.588927    Uiso  ? S
   S27        1.0     0.769381     0.505965     0.483685    Uiso  ? S
   S28        1.0     0.066499     0.494309     0.666545    Uiso  ? S
   S29        1.0     0.040027     0.508239     0.399526    Uiso  ? S
   S30        1.0     0.291985     0.502370     0.509484    Uiso  ? S
   S31        1.0     0.554309     0.340958     0.323197    Uiso  ? S
   S32        1.0     0.081596     0.322721     0.654446    Uiso  ? S
   S33        1.0     0.305381     0.753563     0.375184    Uiso  ? S
   S34        1.0     0.565197     0.741570     0.461264    Uiso  ? S
   S35        1.0     0.801702     0.907342     0.624335    Uiso  ? S
   S36        1.0     0.067830     0.910866     0.538122    Uiso  ? S
   S37        1.0     0.793553     0.733101     0.620406    Uiso  ? S
   S38        1.0     0.062913     0.743937     0.531720    Uiso  ? S
   S39        1.0     0.278755     0.925058     0.388946    Uiso  ? S
   S40        1.0     0.548554     0.921337     0.475401    Uiso  ? S
   S41        1.0     0.562822     0.840053     0.330982    Uiso  ? S
   S42        1.0     0.553129     0.821042     0.598741    Uiso  ? S
   S43        1.0     0.786718     0.830757     0.490070    Uiso  ? S
   S44        1.0     0.068238     0.829118     0.673315    Uiso  ? S
   S45        1.0     0.043713     0.830590     0.409170    Uiso  ? S
   S46        1.0     0.270604     0.824061     0.516722    Uiso  ? S
   S47        1.0     0.571446     0.678024     0.325820    Uiso  ? S
   S48        1.0     0.067432     0.655586     0.672516    Uiso  ? S
   Sn1        1.0     0.977525     0.073134     0.623065    Uiso  ? Sn
   Sn2        1.0     0.475932     0.258668     0.373547    Uiso  ? Sn
   Sn3        1.0     0.465281     0.191574     0.512583    Uiso  ? Sn
   Sn4        1.0     0.987750     0.410385     0.617865    Uiso  ? Sn
   Sn5        1.0     0.504702     0.589675     0.371404    Uiso  ? Sn
   Sn6        1.0     0.975841     0.505034     0.490946    Uiso  ? Sn
   Sn7        1.0     0.241466     0.504109     0.415697    Uiso  ? Sn
   Sn8        1.0     0.997270     0.742680     0.626008    Uiso  ? Sn
   Sn9        1.0     0.483324     0.922193     0.381790    Uiso  ? Sn
   Sn10       1.0     0.478770     0.825324     0.510186    Uiso  ? Sn
   Eu1        1.0     0.290436     0.494995     0.614917    Uiso  ? Eu
