# Supplementary material for: “Ion-imprinting” strategy towards metal sulfide scavenger enables the highly selective capture of radiocesium
Source: Nat Commun. 2024 May 20;15:4281. doi: 10.1038/s41467-024-48565-x (PMC11106286; doi:10.1038/s41467-024-48565-x)
Supplement: Supplementary file 5 — Source Data [file 41467_2024_48565_MOESM5_ESM.xlsx]

## Sheet: fig. 2a
t (min)	Ce (mg/L)	R%
0	8.53075	0
2	0.637	92.5322
5	0.052	99.3904
10	0.036	99.578
15	0.03275	99.6161
30	0.03925	99.5399
60	0.0415	99.5135
120	0.04825	99.4343
240	0.04325	99.493

## Sheet: fig. 2b
C0 (mg/L)	Ce (mg/L)	qe (mg/g)
0.982	0.01821	0.96379
4.9787	0.02616	4.95249
16.01	0.05558	15.9539
29.781	0.16143	29.6194
86.346	0.40334	85.9427
152.29	1.58525	150.708
297.83	78.315	219.518
527.72	277.702	250.012
854.37	590.55	263.825

## Sheet: fig. 2c&Supplementary Fig.12b
pH	C0Cs (mg/L)	CeCs (mg/L)	RCs %	KdCs (mL/g)	C0Sr (mg/L)	CeSr (mg/L)	RSr %	KdSr (mL/g)
2.14	4.8675	1.651	66.08	1.95 ´ 103	4.985	4.7953	3.81	39.6
3.23	4.93	0.159	96.77	3.00 ´ 104	5.05	3.533	30.04	4.29 ´ 102
4.43	4.9575	0.1055	97.87	4.60 ´ 104	5.025	0.0315	99.37	1.59 ´ 105
6.24	4.95	0.0905	98.17	5.37 ´ 104	4.77	0.02525	99.47	1.88 ´ 105
7.79	4.94	0.11325	97.71	4.26 ´ 104	5.025	0.03625	99.28	1.38 ´ 105
9.27	4.935	0.09525	98.07	5.08 ´ 104	4.9525	0.033	99.33	1.49 ´ 105
10.51	5.05	0.11775	97.67	4.19 ´ 104	5.0175	0.09175	98.17	5.37 ´ 104
11.48	4.9575	0.6525	86.84	6.60 ´ 103	4.9475	2.39725	51.55	1.06 ´ 103

## Sheet: fig. 2d
	C0 (mg/L)	Ce (mg/L)	±Ce (mg/L)	q (mg/g)	±q (mg/g)	R (%)	±R (%)	Kd (mL/g)	±Kd (mL/g)
Pristine	10.61	0.0368333	0.00550757	10.5732	0.00550757	99.6528	0.0519092	2.87 ´ 105	0.44 ´ 105
100 kGy	10.61	0.04575	0.00520216	10.5642	0.00520216	99.5688	0.0490308	2.31 ´ 105	0.25 ´ 105
200 kGy	10.61	0.0419167	0.00678387	10.5681	0.00678387	99.6049	0.0639384	2.52 ´ 105	0.38 ´ 105
The Ce values measured in the three experiments.
Ce (mg/L)
1	2	3
0.0425	0.0365	0.0315
0.05175	0.0425	0.043
0.04975	0.038	0.038

## Sheet: fig. 3a
C0Cs	C0Na	Molar ratio	CeCs	CeNa	RCs	KdCs	RNa	KdNa
(mg/L)	(mg/L)	(Na/Cs)	(mg/L)	(mg/L)	(%)	(mL/g)	(%)	(mL/g)
4.7203	22.135	27.1	0.073	13.255	98.45	6.37 ´ 104	40.12	6.70 ´ 102
4.6068	95.966	120	0.12625	76.127	97.26	3.55 ´ 104	20.67	2.61 ´ 102
4.694	298.81	368	0.20775	270.67	95.57	2.16 ´ 104	9.42	1.04 ´ 102
4.7805	518.7	627	0.272	475.58	94.31	1.66 ´ 104	8.31	90.7
4.8068	1036.3	1246	0.42375	987.27	91.18	1.03 ´ 104	4.73	49.7
5.0178	3118	3.59 ´ 103	0.8965	3023.5	82.13	4.60 ´ 103	3.03	31.3
5.027	5127	5.90 ´ 103	1.2173	4998.1	75.79	3.13 ´ 103	2.51	25.8
5.1368	10042	1.13 ´ 104	2.1163	9960	58.8	1.43 ´ 103	0.82	8.27

## Sheet: fig. 3b&supplementary fig.17a
Cs
C0 (mg/L)	Ce (mg/L)	±Ce (mg/L)	q (mg/g)	±q (mg/g)	R (%)	±R (%)	Kd (mL/g)	±Kd (mL/g)
10.7098	0.237167	0.020349	10.4727	0.020349	97.7855	0.190003	4.42 ´ 104	0.40 ´ 104
10.5928	0.6545	0.00492443	9.93833	0.00492443	93.8213	0.0464883	1.52 ´ 104	0.01 ´ 104
10.67	1.013	0.0311889	9.657	0.0311889	90.5061	0.292305	9.53 ´ 103	0.33 ´ 103
The Ce values measured in the three experiments.
Ce (mg/L)
1	2	3
0.255	0.2415	0.215
0.66	0.6505	0.653
0.9775	1.036	1.0255
Ca
C0 (mg/L)	Ce (mg/L)	±Ce (mg/L)	q (mg/g)	±q (mg/g)	R (%)	±R (%)	Kd (mL/g)	±Kd (mL/g)		Molar ratio (Ca/Cs)
25.4015	8.0669	1.92148	17.3346	1.92148	68.2425	7.56442	2.15 ´ 103	0.91´ 103		7.86
205.519	170.252	2.14331	35.267	2.14331	17.16	1.04288	207	15.2638		64.3
971.676	958.195	9.79178	13.4809	9.79178	1.38739	1.00772	14.1	10.3028		302
The Ce values measured in the three experiments.
Ce (mg/L)
1	2	3
5.85	9.09721	9.25349
167.9	170.76	172.095
969.5	952.684	952.4

## Sheet: fig.3c&supplementary fig.17b
Cs
C0 (mg/L)	Ce (mg/L)	±Ce (mg/L)	q (mg/g)	±q (mg/g)	R (%)	±R (%)	Kd (mL/g)	±Kd (mL/g)
10.3423	0.174	0.0146544	10.1683	0.0146544	98.3176	0.141693	5.84 ´ 104	0.49 ´ 104
10.0435	1.36367	0.170295	8.67983	0.170295	86.4224	1.69557	6.37 ´ 103	0.87 ´ 103
10.5973	2.61183	0.301986	7.9855	0.301986	75.3539	2.84964	3.06 ´ 103	0.44 ´ 103
The Ce values measured in the three experiments.
Ce (mg/L)
1	2	3
0.1625	0.1905	0.169
1.56	1.275	1.256
2.96	2.4545	2.421
Mg
C0 (mg/L)	Ce (mg/L)	±Ce (mg/L)	q (mg/g)	±q (mg/g)	R (%)	±R (%)	Kd (mL/g)	±Kd (mL/g)		Molar ratio (Mg/Cs)
11.8831	1.36945	0.607104	10.5136	0.607104	88.4756	5.10898	7.68 ´ 103	6.25 ´ 103		6.28
111.712	87.3767	0.457626	24.3357	0.457626	21.7842	0.409646	2.79 ´ 102	0.07 ´ 102		60.8
547.427	530.35	6.63209	17.0771	6.63209	3.11952	1.2115	32.2	12.8438		283
The Ce values measured in the three experiments.
Ce (mg/L)
1	2	3
0.67	1.75983	1.67852
87.875	87.2799	86.9752
537.75	524.942	528.359

## Sheet: fig.3d&supplementary fig.17c
Cs
C0 (mg/L)	Ce (mg/L)	±Ce (mg/L)	q (mg/g)	±q (mg/g)	R (%)	±R (%)	Kd (mL/g)	±Kd (mL/g)
4.96717	0.0508333	0.0105396	4.91633	0.0105396	98.9766	0.212186	9.67 ´ 104	1.96 ´ 104
4.93183	0.1615	0.00409268	4.77033	0.00409268	96.7254	0.0829849	2.95 ´ 104	0.08 ´ 104
4.3755	0.353167	0.0643765	4.02233	0.0643765	91.9285	1.47129	1.14 ´ 104	0.21 ´ 104
The Ce values measured in the three experiments.
Ce (mg/L)
1	2	3
0.042	0.0625	0.048
0.165	0.1625	0.157
0.4275	0.3165	0.3155
Sr
C0 (mg/L)	Ce (mg/L)	±Ce (mg/L)	q (mg/g)	±q (mg/g)	R (%)	±R (%)	Kd (mL/g)	±Kd (mL/g)		Molar ratio (Sr/Cs)
5.0853	0.0184958	0.0100247	5.0668	0.0100247	99.6363	0.197132	2.74 ´ 105	1.83 ´ 105		1.55
50.8088	3.75012	0.416561	47.0587	0.416561	92.6192	0.819859	1.25 ´ 104	0.14 ´ 104		15.6
510.722	450.158	6.08611	60.5646	6.08611	11.8586	1.19167	1.35 ´ 102	0.15 ´ 102		177
The Ce values measured in the three experiments.
Ce (mg/L)
1	2	3
0.0095	0.0293026	0.0166849
4.225	3.57893	3.44643
455	443.326	452.147

## Sheet: fig. 3e&supplementary fig.17d
Cs
C0 (mg/L)	Ce (mg/L)	±Ce (mg/L)	q (mg/g)	±q (mg/g)	R (%)	±R (%)	Kd (mL/g)	±Kd (mL/g)
5.05583	0.0554167	0.00841254	5.00042	0.00841254	98.9039	0.166393	9.02 ´ 104	1.31 ´ 104
5.1015	0.211667	0.0110943	4.88983	0.0110943	95.8509	0.217471	2.31 ´ 104	0.12 ´ 104
5.16783	1.36683	0.117517	3.801	0.117517	73.5511	2.27402	2.78 ´ 103	0.31 ´ 103
The Ce values measured in the three experiments.
Ce (mg/L)
1	2	3
0.04925	0.065	0.052
0.2025	0.224	0.2085
1.5025	1.2965	1.3015
Eu
C0 (mg/L)	Ce (mg/L)	±Ce (mg/L)	q (mg/g)	±q (mg/g)	R (%)	±R (%)	Kd (mL/g)	±Kd (mL/g)		Molar ratio (Eu/Cs)
4.21933	0.0125	0.00390512	4.20683	0.00390512	99.7037	0.0925531	3.37 ´ 105	1.39 ´ 105		0.73
41.6117	0.085	0.01	41.5267	0.01	99.7957	0.0240317	4.89 ´ 105	0.59 ´ 105		7.13
416.85	344.35	21.5451	72.5	21.5451	17.3923	5.16856	2.11 ´ 102	0.79 ´ 102		70.5
The Ce values measured in the three experiments.
Ce (mg/L)
1	2	3
0.008	0.0145	0.015
0.075	0.095	0.085
319.5	355.75	357.8

## Sheet: fig. 3f&supplementary fig.18
	C0Cs	C0Sr	Molar ratio	CeCs	CeSr	RCs	KdCs	RSr	KdSr
	(mmol/L)	(mmol/L)	(Cs/Sr)	(mmol/L)	(mmol/L)	(%)	(mL/g)	(%)	(mL/g)
Equipotent charge concentrations (C0Cs = 2 C0Sr)	0.05361	0.02522	2.13	0.00050743	5.89734e-06	99.05	1.05 ´ 105	99.98	4.27 ´ 106
	0.39845	0.20194	1.97	0.00435904	0.00323782	98.91	9.04 ´ 104	98.4	6.14 ´ 104
	0.80646	0.39573	2.04	0.0163706	0.0769322	97.97	4.83 ´ 104	80.56	4.14 ´ 103
	1.1492	0.55225	2.08	0.0544959	0.230421	95.26	2.01 ´ 104	58.28	1.40 ´ 103
	1.9871	0.94998	2.09	0.344805	0.734347	82.65	4.76 ´ 103	22.7	2.93 ´ 102
Equimolar concentrations (C0Cs = C0Sr)	0.05118	0.05054	1.01	0.000305677	1.41292e-05	99.4	1.66 ´ 105	99.97	3.58 ´ 106
	0.39598	0.39812	0.99	0.00374268	0.0355284	99.05	1.05 ´ 105	91.08	1.02 ´ 104
	0.80331	0.8179	0.98	0.0222578	0.318551	97.23	3.51 ´ 104	61.05	1.57 ´ 103
	1.1113	1.0972	1.01	0.0815665	0.675451	92.66	1.26 ´ 104	38.44	6.24 ´ 102
	1.979	1.9734	1	0.480156	1.65362	75.74	3.12 ´ 103	16.2	1.93 ´ 102

[truncated: 20 more sheets: fig. 4a, fig. 4b, fig. 4c-d, supplementary fig.2, supplementary fig.3, supplementary fig.5a, supplementary fig.5b, supplementary fig.5c, supplementary fig.10, supplementary fig.12a, supplementary fig.14, supplementary fig.15a, supplementary fig.15b, supplementary fig.15c, supplementary fig.15d, supplementary fig.16, supplementary fig.19a, supplementary fig.19b, supplementary fig.20, supplementary fig.21]
